# Supplementary material for: Mild COVID-19 Was Not Associated with Impaired IVF Outcomes or Early Pregnancy Loss in IVF Patients
Source: J Clin Med. 2022 Sep 6;11(18):5265. doi: 10.3390/jcm11185265 (PMC9505769; doi:10.3390/jcm11185265)
Supplement: Supplementary file 1 [file jcm-11-05265-s001.zip]

Archive with 1 entries (1 files):
- jcm-1849504-supplementary.pdf
